# Supplementary material for: Artemisia afra and Artemisia annua Extracts Have Bactericidal Activity against Mycobacterium tuberculosis in Physiologically Relevant Carbon Sources and Hypoxia
Source: Pathogens. 2023 Feb 1;12(2):227. doi: 10.3390/pathogens12020227 (PMC9963027; doi:10.3390/pathogens12020227)
Supplement: Supplementary file 1 [file pathogens-12-00227-s001.zip]

Archive with 1 entries (1 files):
- pathogens-2151589-supplementary.pdf
